# Supplementary material for: miR-21a-5p Contributes to Porcine Hemagglutinating Encephalomyelitis Virus Proliferation via Targeting CASK-Interactive Protein1 In vivo and vitro
Source: Front Microbiol. 2017 Mar 1;8:304. doi: 10.3389/fmicb.2017.00304 (PMC5331037; doi:10.3389/fmicb.2017.00304)
Supplement: Supplementary file 1 [file Data_Sheet_1.xls]

## Sheet: Sheet1
GADPH
	M	0.1M	0.01M
ct	18.91	22.02	25.64
	18.53	22.14	25.52
	18.71	22.22	25.41
	18.7167	22.1267	25.5233
					R2=0.9979		logM=-act+b		E=(10^-a)-1		E=96.45%
PHEV
	M	0.1M	0.01M
ct	22.42	25.86	29.19
	22.57	25.97	29.37
	22.24	25.72	29.22
	22.41	25.85	29.26
					R2=0.9983		logM=-act+b		E=(10^-a)-1		E=95.30%
Caskin1
	M	0.1M	0.01M
ct	23.55	26.96	30.44
	23.78	27.04	30.26
	23.42	26.93	30.14
	23.5833	26.9767	30.28
					R2=0.9981		logM=-act+b		E=(10^-a)-1		E=97.23%
U6
	M	0.1M	0.01M
ct	25.17	28.52	32.03
	25.21	28.28	31.95
	25.09	28.38	31.84
	25.1567	28.3933	31.94
					R2=0.9998		logM=-act+b		E=(10^-a)-1		E=102.21%
miR-21a-5p
	M	0.1M	0.01M
ct	22.78	25.97	29.49
	22.89	26.08	29.24
	22.66	26.11	29.57
	22.7767	26.0533	29.4333
					R2=0.9999		logM=-act+b		E=(10^-a)-1		E=101.95%
M:Initial concentration Standard Curve Formula: ct=-alogM+b Amplification efficiency formula: E=(10^-a)-1
Amplified template is cDNA.
Amplification efficiency of the calculation methods and evaluation criteria was referred to the following references
(Rutledge and Stewart, 2008)
Rutledge, R.G., and Stewart, D. (2008). Critical evaluation of methods used to determine amplification efficiency refutes the exponential character of real-time PCR. BMC Mol Biol 9, 96. doi: 10.1186/1471-2199-9-96.
