# Supplementary material for: miR-21a-5p Contributes to Porcine Hemagglutinating Encephalomyelitis Virus Proliferation via Targeting CASK-Interactive Protein1 In vivo and vitro
Source: Front Microbiol. 2017 Mar 1;8:304. doi: 10.3389/fmicb.2017.00304 (PMC5331037; doi:10.3389/fmicb.2017.00304)
Supplement: Supplementary file 2 [file Data_Sheet_2.xls]

## Sheet: Sheet1
mirbase19	matuacc	mirna_name	genesymbol	genedescription	score	details
mmu-miR-21a-5p	MIMAT0000530	mmu-miR-21	Zfp367	zinc finger protein 367	-0.63	http://www.targetscan.org/cgi-bin/targetscan/mmu_61/view_gene.cgi?taxid=10090&rs=NM_175494&members=miR-21/590-5p&showcnc=0&shownc=0
mmu-miR-21a-5p	MIMAT0000530	mmu-miR-21	Gpr64	G protein-coupled receptor 64	-0.55	http://www.targetscan.org/cgi-bin/targetscan/mmu_61/view_gene.cgi?taxid=10090&rs=NM_001079847&members=miR-21/590-5p&showcnc=0&shownc=0
mmu-miR-21a-5p	MIMAT0000530	mmu-miR-21	Zfp704	zinc finger protein 704	-0.5	http://www.targetscan.org/cgi-bin/targetscan/mmu_61/view_gene.cgi?taxid=10090&rs=NM_133218&members=miR-21/590-5p&showcnc=0&shownc=0
mmu-miR-21a-5p	MIMAT0000530	mmu-miR-21	Scml2	sex comb on midleg-like 2 (Drosophila)	-0.46	http://www.targetscan.org/cgi-bin/targetscan/mmu_61/view_gene.cgi?taxid=10090&rs=NM_133194&members=miR-21/590-5p&showcnc=0&shownc=0
mmu-miR-21a-5p	MIMAT0000530	mmu-miR-21	Pbrm1	polybromo 1	-0.45	http://www.targetscan.org/cgi-bin/targetscan/mmu_61/view_gene.cgi?taxid=10090&rs=NM_001081251&members=miR-21/590-5p&showcnc=0&shownc=0
mmu-miR-21a-5p	MIMAT0000530	mmu-miR-21	Gramd3	GRAM domain containing 3	-0.43	http://www.targetscan.org/cgi-bin/targetscan/mmu_61/view_gene.cgi?taxid=10090&rs=NM_026240&members=miR-21/590-5p&showcnc=0&shownc=0
mmu-miR-21a-5p	MIMAT0000530	mmu-miR-21	Pja2	praja 2, RING-H2 motif containing	-0.43	http://www.targetscan.org/cgi-bin/targetscan/mmu_61/view_gene.cgi?taxid=10090&rs=NM_001025309&members=miR-21/590-5p&showcnc=0&shownc=0
mmu-miR-21a-5p	MIMAT0000530	mmu-miR-21	Srl	sarcalumenin	-0.41	http://www.targetscan.org/cgi-bin/targetscan/mmu_61/view_gene.cgi?taxid=10090&rs=NM_175347&members=miR-21/590-5p&showcnc=0&shownc=0
mmu-miR-21a-5p	MIMAT0000530	mmu-miR-21	Aim1l	absent in melanoma 1-like	-0.41	http://www.targetscan.org/cgi-bin/targetscan/mmu_61/view_gene.cgi?taxid=10090&rs=NM_001162970&members=miR-21/590-5p&showcnc=0&shownc=0
mmu-miR-21a-5p	MIMAT0000530	mmu-miR-21	Ski	ski sarcoma viral oncogene homolog (avian)	-0.4	http://www.targetscan.org/cgi-bin/targetscan/mmu_61/view_gene.cgi?taxid=10090&rs=NM_011385&members=miR-21/590-5p&showcnc=0&shownc=0
mmu-miR-21a-5p	MIMAT0000530	mmu-miR-21	Elf2	E74-like factor 2	-0.39	http://www.targetscan.org/cgi-bin/targetscan/mmu_61/view_gene.cgi?taxid=10090&rs=NM_023502&members=miR-21/590-5p&showcnc=0&shownc=0
mmu-miR-21a-5p	MIMAT0000530	mmu-miR-21	Thrb	thyroid hormone receptor beta	-0.36	http://www.targetscan.org/cgi-bin/targetscan/mmu_61/view_gene.cgi?taxid=10090&rs=NM_001113417&members=miR-21/590-5p&showcnc=0&shownc=0
mmu-miR-21a-5p	MIMAT0000530	mmu-miR-21	Yod1	YOD1 OTU deubiquitinating enzyme 1 homologue (S. cerevisiae)	-0.36	http://www.targetscan.org/cgi-bin/targetscan/mmu_61/view_gene.cgi?taxid=10090&rs=NM_178691&members=miR-21/590-5p&showcnc=0&shownc=0
mmu-miR-21a-5p	MIMAT0000530	mmu-miR-21	Peli1	pellino 1	-0.35	http://www.targetscan.org/cgi-bin/targetscan/mmu_61/view_gene.cgi?taxid=10090&rs=NM_023324&members=miR-21/590-5p&showcnc=0&shownc=0
mmu-miR-21a-5p	MIMAT0000530	mmu-miR-21	Vcl	vinculin	-0.35	http://www.targetscan.org/cgi-bin/targetscan/mmu_61/view_gene.cgi?taxid=10090&rs=NM_009502&members=miR-21/590-5p&showcnc=0&shownc=0
mmu-miR-21a-5p	MIMAT0000530	mmu-miR-21	Ccl1	chemokine (C-C motif) ligand 1	-0.34	http://www.targetscan.org/cgi-bin/targetscan/mmu_61/view_gene.cgi?taxid=10090&rs=NM_011329&members=miR-21/590-5p&showcnc=0&shownc=0
mmu-miR-21a-5p	MIMAT0000530	mmu-miR-21	Spry1	sprouty homolog 1 (Drosophila)	-0.34	http://www.targetscan.org/cgi-bin/targetscan/mmu_61/view_gene.cgi?taxid=10090&rs=NM_011896&members=miR-21/590-5p&showcnc=0&shownc=0
mmu-miR-21a-5p	MIMAT0000530	mmu-miR-21	Acat1	acetyl-Coenzyme A acetyltransferase 1	-0.34	http://www.targetscan.org/cgi-bin/targetscan/mmu_61/view_gene.cgi?taxid=10090&rs=NM_144784&members=miR-21/590-5p&showcnc=0&shownc=0
mmu-miR-21a-5p	MIMAT0000530	mmu-miR-21	Reck	reversion-inducing-cysteine-rich protein with kazal motifs	-0.34	http://www.targetscan.org/cgi-bin/targetscan/mmu_61/view_gene.cgi?taxid=10090&rs=NM_016678&members=miR-21/590-5p&showcnc=0&shownc=0
mmu-miR-21a-5p	MIMAT0000530	mmu-miR-21	Ppp1r3a	protein phosphatase 1, regulatory (inhibitor) subunit 3A	-0.33	http://www.targetscan.org/cgi-bin/targetscan/mmu_61/view_gene.cgi?taxid=10090&rs=NM_080464&members=miR-21/590-5p&showcnc=0&shownc=0
mmu-miR-21a-5p	MIMAT0000530	mmu-miR-21	Dusp8	dual specificity phosphatase 8	-0.32	http://www.targetscan.org/cgi-bin/targetscan/mmu_61/view_gene.cgi?taxid=10090&rs=NM_008748&members=miR-21/590-5p&showcnc=0&shownc=0
mmu-miR-21a-5p	MIMAT0000530	mmu-miR-21	Tgfbi	transforming growth factor, beta induced	-0.31	http://www.targetscan.org/cgi-bin/targetscan/mmu_61/view_gene.cgi?taxid=10090&rs=NM_009369&members=miR-21/590-5p&showcnc=0&shownc=0
mmu-miR-21a-5p	MIMAT0000530	mmu-miR-21	Ralgps2	Ral GEF with PH domain and SH3 binding motif 2	-0.31	http://www.targetscan.org/cgi-bin/targetscan/mmu_61/view_gene.cgi?taxid=10090&rs=NM_001159965&members=miR-21/590-5p&showcnc=0&shownc=0
mmu-miR-21a-5p	MIMAT0000530	mmu-miR-21	Glis2	GLIS family zinc finger 2	-0.31	http://www.targetscan.org/cgi-bin/targetscan/mmu_61/view_gene.cgi?taxid=10090&rs=NM_031184&members=miR-21/590-5p&showcnc=0&shownc=0
mmu-miR-21a-5p	MIMAT0000530	mmu-miR-21	Fmn1	formin 1	-0.31	http://www.targetscan.org/cgi-bin/targetscan/mmu_61/view_gene.cgi?taxid=10090&rs=NM_001043322&members=miR-21/590-5p&showcnc=0&shownc=0
mmu-miR-21a-5p	MIMAT0000530	mmu-miR-21	4933439F18Rik	RIKEN cDNA 4933439F18 gene	-0.3	http://www.targetscan.org/cgi-bin/targetscan/mmu_61/view_gene.cgi?taxid=10090&rs=NM_025757&members=miR-21/590-5p&showcnc=0&shownc=0
mmu-miR-21a-5p	MIMAT0000530	mmu-miR-21	Arhgef12	Rho guanine nucleotide exchange factor (GEF) 12	-0.3	http://www.targetscan.org/cgi-bin/targetscan/mmu_61/view_gene.cgi?taxid=10090&rs=NM_027144&members=miR-21/590-5p&showcnc=0&shownc=0
mmu-miR-21a-5p	MIMAT0000530	mmu-miR-21	Stag2	stromal antigen 2	-0.3	http://www.targetscan.org/cgi-bin/targetscan/mmu_61/view_gene.cgi?taxid=10090&rs=NM_001077712&members=miR-21/590-5p&showcnc=0&shownc=0
mmu-miR-21a-5p	MIMAT0000530	mmu-miR-21	Smad7	MAD homolog 7 (Drosophila)	-0.3	http://www.targetscan.org/cgi-bin/targetscan/mmu_61/view_gene.cgi?taxid=10090&rs=NM_001042660&members=miR-21/590-5p&showcnc=0&shownc=0
mmu-miR-21a-5p	MIMAT0000530	mmu-miR-21	Sgms2	sphingomyelin synthase 2	-0.3	http://www.targetscan.org/cgi-bin/targetscan/mmu_61/view_gene.cgi?taxid=10090&rs=NM_028943&members=miR-21/590-5p&showcnc=0&shownc=0
mmu-miR-21a-5p	MIMAT0000530	mmu-miR-21	Arhgap24	Rho GTPase activating protein 24	-0.3	http://www.targetscan.org/cgi-bin/targetscan/mmu_61/view_gene.cgi?taxid=10090&rs=NM_029270&members=miR-21/590-5p&showcnc=0&shownc=0
mmu-miR-21a-5p	MIMAT0000530	mmu-miR-21	Pfkm	phosphofructokinase, muscle	-0.29	http://www.targetscan.org/cgi-bin/targetscan/mmu_61/view_gene.cgi?taxid=10090&rs=NM_001163487&members=miR-21/590-5p&showcnc=0&shownc=0
mmu-miR-21a-5p	MIMAT0000530	mmu-miR-21	Skp2	S-phase kinase-associated protein 2 (p45)	-0.29	http://www.targetscan.org/cgi-bin/targetscan/mmu_61/view_gene.cgi?taxid=10090&rs=NM_013787&members=miR-21/590-5p&showcnc=0&shownc=0
mmu-miR-21a-5p	MIMAT0000530	mmu-miR-21	Frat1	frequently rearranged in advanced T-cell lymphomas	-0.28	http://www.targetscan.org/cgi-bin/targetscan/mmu_61/view_gene.cgi?taxid=10090&rs=NM_008043&members=miR-21/590-5p&showcnc=0&shownc=0
mmu-miR-21a-5p	MIMAT0000530	mmu-miR-21	Sox5	SRY-box containing gene 5	-0.28	http://www.targetscan.org/cgi-bin/targetscan/mmu_61/view_gene.cgi?taxid=10090&rs=NM_001113559&members=miR-21/590-5p&showcnc=0&shownc=0
mmu-miR-21a-5p	MIMAT0000530	mmu-miR-21	Acvr1c	activin A receptor, type IC	-0.28	http://www.targetscan.org/cgi-bin/targetscan/mmu_61/view_gene.cgi?taxid=10090&rs=NM_001033369&members=miR-21/590-5p&showcnc=0&shownc=0
mmu-miR-21a-5p	MIMAT0000530	mmu-miR-21	Bcl7a	B-cell CLL/lymphoma 7A	-0.28	http://www.targetscan.org/cgi-bin/targetscan/mmu_61/view_gene.cgi?taxid=10090&rs=NM_029850&members=miR-21/590-5p&showcnc=0&shownc=0
mmu-miR-21a-5p	MIMAT0000530	mmu-miR-21	Nfib	nuclear factor I/B	-0.28	http://www.targetscan.org/cgi-bin/targetscan/mmu_61/view_gene.cgi?taxid=10090&rs=NM_001113209&members=miR-21/590-5p&showcnc=0&shownc=0
mmu-miR-21a-5p	MIMAT0000530	mmu-miR-21	Ubr3	ubiquitin protein ligase E3 component n-recognin 3	-0.28	http://www.targetscan.org/cgi-bin/targetscan/mmu_61/view_gene.cgi?taxid=10090&rs=NM_001081548&members=miR-21/590-5p&showcnc=0&shownc=0
mmu-miR-21a-5p	MIMAT0000530	mmu-miR-21	Pcsk6	proprotein convertase subtilisin/kexin type 6	-0.27	http://www.targetscan.org/cgi-bin/targetscan/mmu_61/view_gene.cgi?taxid=10090&rs=NM_011048&members=miR-21/590-5p&showcnc=0&shownc=0
mmu-miR-21a-5p	MIMAT0000530	mmu-miR-21	Jhdm1d	jumonji C domain-containing histone demethylase 1 homolog D (S. cerevisiae)	-0.27	http://www.targetscan.org/cgi-bin/targetscan/mmu_61/view_gene.cgi?taxid=10090&rs=NM_001033430&members=miR-21/590-5p&showcnc=0&shownc=0
mmu-miR-21a-5p	MIMAT0000530	mmu-miR-21	Csrnp3	cysteine-serine-rich nuclear protein 3	-0.27	http://www.targetscan.org/cgi-bin/targetscan/mmu_61/view_gene.cgi?taxid=10090&rs=NM_153409&members=miR-21/590-5p&showcnc=0&shownc=0
mmu-miR-21a-5p	MIMAT0000530	mmu-miR-21	Tiam1	T-cell lymphoma invasion and metastasis 1	-0.27	http://www.targetscan.org/cgi-bin/targetscan/mmu_61/view_gene.cgi?taxid=10090&rs=NM_001145886&members=miR-21/590-5p&showcnc=0&shownc=0
mmu-miR-21a-5p	MIMAT0000530	mmu-miR-21	Il12a	interleukin 12a	-0.26	http://www.targetscan.org/cgi-bin/targetscan/mmu_61/view_gene.cgi?taxid=10090&rs=NM_001159424&members=miR-21/590-5p&showcnc=0&shownc=0
mmu-miR-21a-5p	MIMAT0000530	mmu-miR-21	Hmgn2	high mobility group nucleosomal binding domain 2	-0.26	http://www.targetscan.org/cgi-bin/targetscan/mmu_61/view_gene.cgi?taxid=10090&rs=NM_016957&members=miR-21/590-5p&showcnc=0&shownc=0
mmu-miR-21a-5p	MIMAT0000530	mmu-miR-21	Ntf3	neurotrophin 3	-0.26	http://www.targetscan.org/cgi-bin/targetscan/mmu_61/view_gene.cgi?taxid=10090&rs=NM_001164034&members=miR-21/590-5p&showcnc=0&shownc=0
mmu-miR-21a-5p	MIMAT0000530	mmu-miR-21	Jph1	junctophilin 1	-0.26	http://www.targetscan.org/cgi-bin/targetscan/mmu_61/view_gene.cgi?taxid=10090&rs=NM_020604&members=miR-21/590-5p&showcnc=0&shownc=0
mmu-miR-21a-5p	MIMAT0000530	mmu-miR-21	Fam46a	family with sequence similarity 46, member A	-0.25	http://www.targetscan.org/cgi-bin/targetscan/mmu_61/view_gene.cgi?taxid=10090&rs=NM_001160378&members=miR-21/590-5p&showcnc=0&shownc=0
mmu-miR-21a-5p	MIMAT0000530	mmu-miR-21	Fnip1	folliculin interacting protein 1	-0.25	http://www.targetscan.org/cgi-bin/targetscan/mmu_61/view_gene.cgi?taxid=10090&rs=NM_173753&members=miR-21/590-5p&showcnc=0&shownc=0
mmu-miR-21a-5p	MIMAT0000530	mmu-miR-21	Pcbp1	poly(rC) binding protein 1	-0.25	http://www.targetscan.org/cgi-bin/targetscan/mmu_61/view_gene.cgi?taxid=10090&rs=NM_011865&members=miR-21/590-5p&showcnc=0&shownc=0
mmu-miR-21a-5p	MIMAT0000530	mmu-miR-21	Tmem170	transmembrane protein 170	-0.24	http://www.targetscan.org/cgi-bin/targetscan/mmu_61/view_gene.cgi?taxid=10090&rs=NM_025781&members=miR-21/590-5p&showcnc=0&shownc=0
mmu-miR-21a-5p	MIMAT0000530	mmu-miR-21	Plekha1	pleckstrin homology domain containing, family A (phosphoinositide binding specific) member 1	-0.24	http://www.targetscan.org/cgi-bin/targetscan/mmu_61/view_gene.cgi?taxid=10090&rs=NM_133942&members=miR-21/590-5p&showcnc=0&shownc=0
mmu-miR-21a-5p	MIMAT0000530	mmu-miR-21	Caskin1	CASK interacting protein 1	-0.23	http://www.targetscan.org/cgi-bin/targetscan/mmu_61/view_gene.cgi?taxid=10090&rs=NM_027937&members=miR-21/590-5p&showcnc=0&shownc=0
mmu-miR-21a-5p	MIMAT0000530	mmu-miR-21	Spg20	spastic paraplegia 20, spartin (Troyer syndrome) homolog (human)	-0.23	http://www.targetscan.org/cgi-bin/targetscan/mmu_61/view_gene.cgi?taxid=10090&rs=NM_001144987&members=miR-21/590-5p&showcnc=0&shownc=0
mmu-miR-21a-5p	MIMAT0000530	mmu-miR-21	Chd7	chromodomain helicase DNA binding protein 7	-0.23	http://www.targetscan.org/cgi-bin/targetscan/mmu_61/view_gene.cgi?taxid=10090&rs=NM_001081417&members=miR-21/590-5p&showcnc=0&shownc=0
mmu-miR-21a-5p	MIMAT0000530	mmu-miR-21	Rpa2	replication protein A2	-0.23	http://www.targetscan.org/cgi-bin/targetscan/mmu_61/view_gene.cgi?taxid=10090&rs=NM_011284&members=miR-21/590-5p&showcnc=0&shownc=0
mmu-miR-21a-5p	MIMAT0000530	mmu-miR-21	Klhdc5	kelch domain containing 5	-0.23	http://www.targetscan.org/cgi-bin/targetscan/mmu_61/view_gene.cgi?taxid=10090&rs=NM_001081237&members=miR-21/590-5p&showcnc=0&shownc=0
mmu-miR-21a-5p	MIMAT0000530	mmu-miR-21	Chic1	cysteine-rich hydrophobic domain 1	-0.23	http://www.targetscan.org/cgi-bin/targetscan/mmu_61/view_gene.cgi?taxid=10090&rs=NM_009767&members=miR-21/590-5p&showcnc=0&shownc=0
mmu-miR-21a-5p	MIMAT0000530	mmu-miR-21	Jag1	jagged 1	-0.22	http://www.targetscan.org/cgi-bin/targetscan/mmu_61/view_gene.cgi?taxid=10090&rs=NM_013822&members=miR-21/590-5p&showcnc=0&shownc=0
mmu-miR-21a-5p	MIMAT0000530	mmu-miR-21	Pitx2	paired-like homeodomain transcription factor 2	-0.22	http://www.targetscan.org/cgi-bin/targetscan/mmu_61/view_gene.cgi?taxid=10090&rs=NM_001042502&members=miR-21/590-5p&showcnc=0&shownc=0
mmu-miR-21a-5p	MIMAT0000530	mmu-miR-21	Per2	period homolog 2 (Drosophila)	-0.22	http://www.targetscan.org/cgi-bin/targetscan/mmu_61/view_gene.cgi?taxid=10090&rs=NM_011066&members=miR-21/590-5p&showcnc=0&shownc=0
mmu-miR-21a-5p	MIMAT0000530	mmu-miR-21	Arhgap31	Rho GTPase activating protein 31	-0.22	http://www.targetscan.org/cgi-bin/targetscan/mmu_61/view_gene.cgi?taxid=10090&rs=NM_020260&members=miR-21/590-5p&showcnc=0&shownc=0
mmu-miR-21a-5p	MIMAT0000530	mmu-miR-21	Tbx2	T-box 2	-0.22	http://www.targetscan.org/cgi-bin/targetscan/mmu_61/view_gene.cgi?taxid=10090&rs=NM_009324&members=miR-21/590-5p&showcnc=0&shownc=0
mmu-miR-21a-5p	MIMAT0000530	mmu-miR-21	Glcci1	glucocorticoid induced transcript 1	-0.22	http://www.targetscan.org/cgi-bin/targetscan/mmu_61/view_gene.cgi?taxid=10090&rs=NM_133236&members=miR-21/590-5p&showcnc=0&shownc=0
mmu-miR-21a-5p	MIMAT0000530	mmu-miR-21	Pan3	PAN3 polyA specific ribonuclease subunit homolog (S. cerevisiae)	-0.22	http://www.targetscan.org/cgi-bin/targetscan/mmu_61/view_gene.cgi?taxid=10090&rs=NM_028291&members=miR-21/590-5p&showcnc=0&shownc=0
mmu-miR-21a-5p	MIMAT0000530	mmu-miR-21	Map2k3	mitogen-activated protein kinase kinase 3	-0.21	http://www.targetscan.org/cgi-bin/targetscan/mmu_61/view_gene.cgi?taxid=10090&rs=NM_008928&members=miR-21/590-5p&showcnc=0&shownc=0
mmu-miR-21a-5p	MIMAT0000530	mmu-miR-21	Zswim6	zinc finger, SWIM domain containing 6	-0.21	http://www.targetscan.org/cgi-bin/targetscan/mmu_61/view_gene.cgi?taxid=10090&rs=NM_145456&members=miR-21/590-5p&showcnc=0&shownc=0
mmu-miR-21a-5p	MIMAT0000530	mmu-miR-21	Pcbp2	poly(rC) binding protein 2	-0.21	http://www.targetscan.org/cgi-bin/targetscan/mmu_61/view_gene.cgi?taxid=10090&rs=NM_001103165&members=miR-21/590-5p&showcnc=0&shownc=0
mmu-miR-21a-5p	MIMAT0000530	mmu-miR-21	Ankrd57	ankyrin repeat domain 57	-0.21	http://www.targetscan.org/cgi-bin/targetscan/mmu_61/view_gene.cgi?taxid=10090&rs=NM_172939&members=miR-21/590-5p&showcnc=0&shownc=0
mmu-miR-21a-5p	MIMAT0000530	mmu-miR-21	Rmnd5a	required for meiotic nuclear division 5 homolog A (S. cerevisiae)	-0.2	http://www.targetscan.org/cgi-bin/targetscan/mmu_61/view_gene.cgi?taxid=10090&rs=NM_024288&members=miR-21/590-5p&showcnc=0&shownc=0
mmu-miR-21a-5p	MIMAT0000530	mmu-miR-21	Paip2b	poly(A) binding protein interacting protein 2B	-0.2	http://www.targetscan.org/cgi-bin/targetscan/mmu_61/view_gene.cgi?taxid=10090&rs=NM_146169&members=miR-21/590-5p&showcnc=0&shownc=0
mmu-miR-21a-5p	MIMAT0000530	mmu-miR-21	Unkl	unkempt-like (Drosophila)	-0.2	http://www.targetscan.org/cgi-bin/targetscan/mmu_61/view_gene.cgi?taxid=10090&rs=NM_001197024&members=miR-21/590-5p&showcnc=0&shownc=0
mmu-miR-21a-5p	MIMAT0000530	mmu-miR-21	Rnf24	ring finger protein 24	-0.2	http://www.targetscan.org/cgi-bin/targetscan/mmu_61/view_gene.cgi?taxid=10090&rs=NM_178607&members=miR-21/590-5p&showcnc=0&shownc=0
mmu-miR-21a-5p	MIMAT0000530	mmu-miR-21	Trim33	tripartite motif-containing 33	-0.2	http://www.targetscan.org/cgi-bin/targetscan/mmu_61/view_gene.cgi?taxid=10090&rs=NM_001079830&members=miR-21/590-5p&showcnc=0&shownc=0
mmu-miR-21a-5p	MIMAT0000530	mmu-miR-21	Pdcd4	programmed cell death 4	-0.2	http://www.targetscan.org/cgi-bin/targetscan/mmu_61/view_gene.cgi?taxid=10090&rs=NM_001168491&members=miR-21/590-5p&showcnc=0&shownc=0
mmu-miR-21a-5p	MIMAT0000530	mmu-miR-21	Tnks	tankyrase, TRF1-interacting ankyrin-related ADP-ribose polymerase	-0.19	http://www.targetscan.org/cgi-bin/targetscan/mmu_61/view_gene.cgi?taxid=10090&rs=NM_175091&members=miR-21/590-5p&showcnc=0&shownc=0
mmu-miR-21a-5p	MIMAT0000530	mmu-miR-21	Rffl	ring finger and FYVE like domain containing protein	-0.19	http://www.targetscan.org/cgi-bin/targetscan/mmu_61/view_gene.cgi?taxid=10090&rs=NM_001007465&members=miR-21/590-5p&showcnc=0&shownc=0
mmu-miR-21a-5p	MIMAT0000530	mmu-miR-21	Tnrc6b	trinucleotide repeat containing 6b	-0.19	http://www.targetscan.org/cgi-bin/targetscan/mmu_61/view_gene.cgi?taxid=10090&rs=NM_144812&members=miR-21/590-5p&showcnc=0&shownc=0
mmu-miR-21a-5p	MIMAT0000530	mmu-miR-21	Il21	interleukin 21	-0.19	http://www.targetscan.org/cgi-bin/targetscan/mmu_61/view_gene.cgi?taxid=10090&rs=NM_021782&members=miR-21/590-5p&showcnc=0&shownc=0
mmu-miR-21a-5p	MIMAT0000530	mmu-miR-21	Lemd3	LEM domain containing 3	-0.19	http://www.targetscan.org/cgi-bin/targetscan/mmu_61/view_gene.cgi?taxid=10090&rs=NM_001081193&members=miR-21/590-5p&showcnc=0&shownc=0
mmu-miR-21a-5p	MIMAT0000530	mmu-miR-21	Cpeb3	cytoplasmic polyadenylation element binding protein 3	-0.19	http://www.targetscan.org/cgi-bin/targetscan/mmu_61/view_gene.cgi?taxid=10090&rs=NM_198300&members=miR-21/590-5p&showcnc=0&shownc=0
mmu-miR-21a-5p	MIMAT0000530	mmu-miR-21	Cep68	centrosomal protein 68	-0.19	http://www.targetscan.org/cgi-bin/targetscan/mmu_61/view_gene.cgi?taxid=10090&rs=NM_172260&members=miR-21/590-5p&showcnc=0&shownc=0
mmu-miR-21a-5p	MIMAT0000530	mmu-miR-21	Ube2d3	ubiquitin-conjugating enzyme E2D 3 (UBC4/5 homolog, yeast)	-0.19	http://www.targetscan.org/cgi-bin/targetscan/mmu_61/view_gene.cgi?taxid=10090&rs=NM_025356&members=miR-21/590-5p&showcnc=0&shownc=0
mmu-miR-21a-5p	MIMAT0000530	mmu-miR-21	Spry2	sprouty homolog 2 (Drosophila)	-0.18	http://www.targetscan.org/cgi-bin/targetscan/mmu_61/view_gene.cgi?taxid=10090&rs=NM_011897&members=miR-21/590-5p&showcnc=0&shownc=0
mmu-miR-21a-5p	MIMAT0000530	mmu-miR-21	Mprip	myosin phosphatase Rho interacting protein	-0.18	http://www.targetscan.org/cgi-bin/targetscan/mmu_61/view_gene.cgi?taxid=10090&rs=NM_012027&members=miR-21/590-5p&showcnc=0&shownc=0
mmu-miR-21a-5p	MIMAT0000530	mmu-miR-21	Fasl	Fas ligand (TNF superfamily, member 6)	-0.18	http://www.targetscan.org/cgi-bin/targetscan/mmu_61/view_gene.cgi?taxid=10090&rs=NM_001205243&members=miR-21/590-5p&showcnc=0&shownc=0
mmu-miR-21a-5p	MIMAT0000530	mmu-miR-21	Mrpl49	mitochondrial ribosomal protein L49	-0.18	http://www.targetscan.org/cgi-bin/targetscan/mmu_61/view_gene.cgi?taxid=10090&rs=NM_026246&members=miR-21/590-5p&showcnc=0&shownc=0
mmu-miR-21a-5p	MIMAT0000530	mmu-miR-21	Stat3	signal transducer and activator of transcription 3	-0.18	http://www.targetscan.org/cgi-bin/targetscan/mmu_61/view_gene.cgi?taxid=10090&rs=NM_011486&members=miR-21/590-5p&showcnc=0&shownc=0
mmu-miR-21a-5p	MIMAT0000530	mmu-miR-21	Mrpl9	mitochondrial ribosomal protein L9	-0.17	http://www.targetscan.org/cgi-bin/targetscan/mmu_61/view_gene.cgi?taxid=10090&rs=NM_030116&members=miR-21/590-5p&showcnc=0&shownc=0
mmu-miR-21a-5p	MIMAT0000530	mmu-miR-21	Map3k1	mitogen-activated protein kinase kinase kinase 1	-0.17	http://www.targetscan.org/cgi-bin/targetscan/mmu_61/view_gene.cgi?taxid=10090&rs=NM_011945&members=miR-21/590-5p&showcnc=0&shownc=0
mmu-miR-21a-5p	MIMAT0000530	mmu-miR-21	Ppp1r3b	protein phosphatase 1, regulatory (inhibitor) subunit 3B	-0.17	http://www.targetscan.org/cgi-bin/targetscan/mmu_61/view_gene.cgi?taxid=10090&rs=NM_177741&members=miR-21/590-5p&showcnc=0&shownc=0
mmu-miR-21a-5p	MIMAT0000530	mmu-miR-21	Cadm1	cell adhesion molecule 1	-0.17	http://www.targetscan.org/cgi-bin/targetscan/mmu_61/view_gene.cgi?taxid=10090&rs=NM_001025600&members=miR-21/590-5p&showcnc=0&shownc=0
mmu-miR-21a-5p	MIMAT0000530	mmu-miR-21	Mblac2	metallo-beta-lactamase domain containing 2	-0.17	http://www.targetscan.org/cgi-bin/targetscan/mmu_61/view_gene.cgi?taxid=10090&rs=NM_028372&members=miR-21/590-5p&showcnc=0&shownc=0
mmu-miR-21a-5p	MIMAT0000530	mmu-miR-21	Msx1	homeobox, msh-like 1	-0.17	http://www.targetscan.org/cgi-bin/targetscan/mmu_61/view_gene.cgi?taxid=10090&rs=NM_010835&members=miR-21/590-5p&showcnc=0&shownc=0
mmu-miR-21a-5p	MIMAT0000530	mmu-miR-21	Pappa2	pappalysin 2	-0.17	http://www.targetscan.org/cgi-bin/targetscan/mmu_61/view_gene.cgi?taxid=10090&rs=NM_001085376&members=miR-21/590-5p&showcnc=0&shownc=0
mmu-miR-21a-5p	MIMAT0000530	mmu-miR-21	Mapk10	mitogen-activated protein kinase 10	-0.17	http://www.targetscan.org/cgi-bin/targetscan/mmu_61/view_gene.cgi?taxid=10090&rs=NM_001081567&members=miR-21/590-5p&showcnc=0&shownc=0
mmu-miR-21a-5p	MIMAT0000530	mmu-miR-21	Mef2c	myocyte enhancer factor 2C	-0.16	http://www.targetscan.org/cgi-bin/targetscan/mmu_61/view_gene.cgi?taxid=10090&rs=NM_001170537&members=miR-21/590-5p&showcnc=0&shownc=0
mmu-miR-21a-5p	MIMAT0000530	mmu-miR-21	Ppara	peroxisome proliferator activated receptor alpha	-0.16	http://www.targetscan.org/cgi-bin/targetscan/mmu_61/view_gene.cgi?taxid=10090&rs=NM_001113418&members=miR-21/590-5p&showcnc=0&shownc=0
mmu-miR-21a-5p	MIMAT0000530	mmu-miR-21	Epha4	Eph receptor A4	-0.16	http://www.targetscan.org/cgi-bin/targetscan/mmu_61/view_gene.cgi?taxid=10090&rs=NM_007936&members=miR-21/590-5p&showcnc=0&shownc=0
mmu-miR-21a-5p	MIMAT0000530	mmu-miR-21	Fbxo11	F-box protein 11	-0.16	http://www.targetscan.org/cgi-bin/targetscan/mmu_61/view_gene.cgi?taxid=10090&rs=NM_001081034&members=miR-21/590-5p&showcnc=0&shownc=0
mmu-miR-21a-5p	MIMAT0000530	mmu-miR-21	Acvr2a	activin receptor IIA	-0.16	http://www.targetscan.org/cgi-bin/targetscan/mmu_61/view_gene.cgi?taxid=10090&rs=NM_007396&members=miR-21/590-5p&showcnc=0&shownc=0
mmu-miR-21a-5p	MIMAT0000530	mmu-miR-21	Wwp1	WW domain containing E3 ubiquitin protein ligase 1	-0.16	http://www.targetscan.org/cgi-bin/targetscan/mmu_61/view_gene.cgi?taxid=10090&rs=NM_177327&members=miR-21/590-5p&showcnc=0&shownc=0
mmu-miR-21a-5p	MIMAT0000530	mmu-miR-21	Srsf3	serine/arginine-rich splicing factor 3	-0.15	http://www.targetscan.org/cgi-bin/targetscan/mmu_61/view_gene.cgi?taxid=10090&rs=NM_013663&members=miR-21/590-5p&showcnc=0&shownc=0
mmu-miR-21a-5p	MIMAT0000530	mmu-miR-21	Sez6l	seizure related 6 homolog like	-0.15	http://www.targetscan.org/cgi-bin/targetscan/mmu_61/view_gene.cgi?taxid=10090&rs=NM_019982&members=miR-21/590-5p&showcnc=0&shownc=0
mmu-miR-21a-5p	MIMAT0000530	mmu-miR-21	Asf1a	ASF1 anti-silencing function 1 homolog A (S. cerevisiae)	-0.15	http://www.targetscan.org/cgi-bin/targetscan/mmu_61/view_gene.cgi?taxid=10090&rs=NM_025541&members=miR-21/590-5p&showcnc=0&shownc=0
mmu-miR-21a-5p	MIMAT0000530	mmu-miR-21	Cntfr	ciliary neurotrophic factor receptor	-0.15	http://www.targetscan.org/cgi-bin/targetscan/mmu_61/view_gene.cgi?taxid=10090&rs=NM_001136056&members=miR-21/590-5p&showcnc=0&shownc=0
mmu-miR-21a-5p	MIMAT0000530	mmu-miR-21	Fam63b	family with sequence similarity 63, member B	-0.15	http://www.targetscan.org/cgi-bin/targetscan/mmu_61/view_gene.cgi?taxid=10090&rs=NM_172772&members=miR-21/590-5p&showcnc=0&shownc=0
mmu-miR-21a-5p	MIMAT0000530	mmu-miR-21	Tns1	tensin 1	-0.15	http://www.targetscan.org/cgi-bin/targetscan/mmu_61/view_gene.cgi?taxid=10090&rs=NM_027884&members=miR-21/590-5p&showcnc=0&shownc=0
mmu-miR-21a-5p	MIMAT0000530	mmu-miR-21	Rbm25	RNA binding motif protein 25	-0.14	http://www.targetscan.org/cgi-bin/targetscan/mmu_61/view_gene.cgi?taxid=10090&rs=NM_027349&members=miR-21/590-5p&showcnc=0&shownc=0
mmu-miR-21a-5p	MIMAT0000530	mmu-miR-21	Olr1	oxidized low density lipoprotein (lectin-like) receptor 1	-0.14	http://www.targetscan.org/cgi-bin/targetscan/mmu_61/view_gene.cgi?taxid=10090&rs=NM_138648&members=miR-21/590-5p&showcnc=0&shownc=0
mmu-miR-21a-5p	MIMAT0000530	mmu-miR-21	Sox2	SRY-box containing gene 2	-0.14	http://www.targetscan.org/cgi-bin/targetscan/mmu_61/view_gene.cgi?taxid=10090&rs=NM_011443&members=miR-21/590-5p&showcnc=0&shownc=0
mmu-miR-21a-5p	MIMAT0000530	mmu-miR-21	Rab3c	RAB3C, member RAS oncogene family	-0.14	http://www.targetscan.org/cgi-bin/targetscan/mmu_61/view_gene.cgi?taxid=10090&rs=NM_023852&members=miR-21/590-5p&showcnc=0&shownc=0
mmu-miR-21a-5p	MIMAT0000530	mmu-miR-21	Rbms3	RNA binding motif, single stranded interacting protein	-0.14	http://www.targetscan.org/cgi-bin/targetscan/mmu_61/view_gene.cgi?taxid=10090&rs=NM_001172121&members=miR-21/590-5p&showcnc=0&shownc=0
mmu-miR-21a-5p	MIMAT0000530	mmu-miR-21	Fbxo28	F-box protein 28	-0.14	http://www.targetscan.org/cgi-bin/targetscan/mmu_61/view_gene.cgi?taxid=10090&rs=NM_175127&members=miR-21/590-5p&showcnc=0&shownc=0
mmu-miR-21a-5p	MIMAT0000530	mmu-miR-21	Nbea	neurobeachin	-0.13	http://www.targetscan.org/cgi-bin/targetscan/mmu_61/view_gene.cgi?taxid=10090&rs=NM_030595&members=miR-21/590-5p&showcnc=0&shownc=0
mmu-miR-21a-5p	MIMAT0000530	mmu-miR-21	Msl1	male-specific lethal 1 homolog (Drosophila)	-0.13	http://www.targetscan.org/cgi-bin/targetscan/mmu_61/view_gene.cgi?taxid=10090&rs=NM_028722&members=miR-21/590-5p&showcnc=0&shownc=0
mmu-miR-21a-5p	MIMAT0000530	mmu-miR-21	Tagap	T-cell activation Rho GTPase-activating protein	-0.13	http://www.targetscan.org/cgi-bin/targetscan/mmu_61/view_gene.cgi?taxid=10090&rs=NM_145968&members=miR-21/590-5p&showcnc=0&shownc=0
mmu-miR-21a-5p	MIMAT0000530	mmu-miR-21	Tagap1	T-cell activation GTPase activating protein 1	-0.13	http://www.targetscan.org/cgi-bin/targetscan/mmu_61/view_gene.cgi?taxid=10090&rs=NM_147155&members=miR-21/590-5p&showcnc=0&shownc=0
mmu-miR-21a-5p	MIMAT0000530	mmu-miR-21	Rbpj	recombination signal binding protein for immunoglobulin kappa J region	-0.13	http://www.targetscan.org/cgi-bin/targetscan/mmu_61/view_gene.cgi?taxid=10090&rs=NM_001080927&members=miR-21/590-5p&showcnc=0&shownc=0
mmu-miR-21a-5p	MIMAT0000530	mmu-miR-21	Mycl1	v-myc myelocytomatosis viral oncogene homolog 1, lung carcinoma derived (avian)	-0.13	http://www.targetscan.org/cgi-bin/targetscan/mmu_61/view_gene.cgi?taxid=10090&rs=NM_008506&members=miR-21/590-5p&showcnc=0&shownc=0
mmu-miR-21a-5p	MIMAT0000530	mmu-miR-21	Kbtbd7	kelch repeat and BTB (POZ) domain containing 7	-0.13	http://www.targetscan.org/cgi-bin/targetscan/mmu_61/view_gene.cgi?taxid=10090&rs=NM_001024135&members=miR-21/590-5p&showcnc=0&shownc=0
mmu-miR-21a-5p	MIMAT0000530	mmu-miR-21	Satb1	special AT-rich sequence binding protein 1	-0.13	http://www.targetscan.org/cgi-bin/targetscan/mmu_61/view_gene.cgi?taxid=10090&rs=NM_001163630&members=miR-21/590-5p&showcnc=0&shownc=0
mmu-miR-21a-5p	MIMAT0000530	mmu-miR-21	Thbd	thrombomodulin	-0.13	http://www.targetscan.org/cgi-bin/targetscan/mmu_61/view_gene.cgi?taxid=10090&rs=NM_009378&members=miR-21/590-5p&showcnc=0&shownc=0
mmu-miR-21a-5p	MIMAT0000530	mmu-miR-21	Glyr1	glyoxylate reductase 1 homolog (Arabidopsis)	-0.13	http://www.targetscan.org/cgi-bin/targetscan/mmu_61/view_gene.cgi?taxid=10090&rs=NM_001079814&members=miR-21/590-5p&showcnc=0&shownc=0
mmu-miR-21a-5p	MIMAT0000530	mmu-miR-21	Alx1	ALX homeobox 1	-0.12	http://www.targetscan.org/cgi-bin/targetscan/mmu_61/view_gene.cgi?taxid=10090&rs=NM_172553&members=miR-21/590-5p&showcnc=0&shownc=0
mmu-miR-21a-5p	MIMAT0000530	mmu-miR-21	Tanc1	tetratricopeptide repeat, ankyrin repeat and coiled-coil containing 1	-0.12	http://www.targetscan.org/cgi-bin/targetscan/mmu_61/view_gene.cgi?taxid=10090&rs=NM_198294&members=miR-21/590-5p&showcnc=0&shownc=0
mmu-miR-21a-5p	MIMAT0000530	mmu-miR-21	Tet1	tet oncogene 1	-0.12	http://www.targetscan.org/cgi-bin/targetscan/mmu_61/view_gene.cgi?taxid=10090&rs=NM_027384&members=miR-21/590-5p&showcnc=0&shownc=0
mmu-miR-21a-5p	MIMAT0000530	mmu-miR-21	Rasgrp1	RAS guanyl releasing protein 1	-0.12	http://www.targetscan.org/cgi-bin/targetscan/mmu_61/view_gene.cgi?taxid=10090&rs=NM_011246&members=miR-21/590-5p&showcnc=0&shownc=0
mmu-miR-21a-5p	MIMAT0000530	mmu-miR-21	Ube2k	ubiquitin-conjugating enzyme E2K (UBC1 homolog, yeast)	-0.12	http://www.targetscan.org/cgi-bin/targetscan/mmu_61/view_gene.cgi?taxid=10090&rs=NM_016786&members=miR-21/590-5p&showcnc=0&shownc=0
mmu-miR-21a-5p	MIMAT0000530	mmu-miR-21	Fam107b	family with sequence similarity 107, member B	-0.12	http://www.targetscan.org/cgi-bin/targetscan/mmu_61/view_gene.cgi?taxid=10090&rs=NM_025626&members=miR-21/590-5p&showcnc=0&shownc=0
mmu-miR-21a-5p	MIMAT0000530	mmu-miR-21	Adnp	activity-dependent neuroprotective protein	-0.12	http://www.targetscan.org/cgi-bin/targetscan/mmu_61/view_gene.cgi?taxid=10090&rs=NM_009628&members=miR-21/590-5p&showcnc=0&shownc=0
mmu-miR-21a-5p	MIMAT0000530	mmu-miR-21	Pom121	nuclear pore membrane protein 121	-0.12	http://www.targetscan.org/cgi-bin/targetscan/mmu_61/view_gene.cgi?taxid=10090&rs=NM_148932&members=miR-21/590-5p&showcnc=0&shownc=0
mmu-miR-21a-5p	MIMAT0000530	mmu-miR-21	Samd8	sterile alpha motif domain containing 8	-0.12	http://www.targetscan.org/cgi-bin/targetscan/mmu_61/view_gene.cgi?taxid=10090&rs=NM_026283&members=miR-21/590-5p&showcnc=0&shownc=0
mmu-miR-21a-5p	MIMAT0000530	mmu-miR-21	Cd44	CD44 antigen	-0.12	http://www.targetscan.org/cgi-bin/targetscan/mmu_61/view_gene.cgi?taxid=10090&rs=NM_001039150&members=miR-21/590-5p&showcnc=0&shownc=0
mmu-miR-21a-5p	MIMAT0000530	mmu-miR-21	Bahd1	bromo adjacent homology domain containing 1	-0.12	http://www.targetscan.org/cgi-bin/targetscan/mmu_61/view_gene.cgi?taxid=10090&rs=NM_001045523&members=miR-21/590-5p&showcnc=0&shownc=0
mmu-miR-21a-5p	MIMAT0000530	mmu-miR-21	Sox7	SRY-box containing gene 7	-0.11	http://www.targetscan.org/cgi-bin/targetscan/mmu_61/view_gene.cgi?taxid=10090&rs=NM_011446&members=miR-21/590-5p&showcnc=0&shownc=0
mmu-miR-21a-5p	MIMAT0000530	mmu-miR-21	Abcd2	ATP-binding cassette, sub-family D (ALD), member 2	-0.11	http://www.targetscan.org/cgi-bin/targetscan/mmu_61/view_gene.cgi?taxid=10090&rs=NM_011994&members=miR-21/590-5p&showcnc=0&shownc=0
mmu-miR-21a-5p	MIMAT0000530	mmu-miR-21	Rell1	RELT-like 1	-0.11	http://www.targetscan.org/cgi-bin/targetscan/mmu_61/view_gene.cgi?taxid=10090&rs=NM_145923&members=miR-21/590-5p&showcnc=0&shownc=0
mmu-miR-21a-5p	MIMAT0000530	mmu-miR-21	Ap3m1	adaptor-related protein complex 3, mu 1 subunit	-0.11	http://www.targetscan.org/cgi-bin/targetscan/mmu_61/view_gene.cgi?taxid=10090&rs=NM_018829&members=miR-21/590-5p&showcnc=0&shownc=0
mmu-miR-21a-5p	MIMAT0000530	mmu-miR-21	9930021J03Rik	RIKEN cDNA 9930021J03 gene	-0.11	http://www.targetscan.org/cgi-bin/targetscan/mmu_61/view_gene.cgi?taxid=10090&rs=NM_172836&members=miR-21/590-5p&showcnc=0&shownc=0
mmu-miR-21a-5p	MIMAT0000530	mmu-miR-21	Yap1	yes-associated protein 1	-0.1	http://www.targetscan.org/cgi-bin/targetscan/mmu_61/view_gene.cgi?taxid=10090&rs=NM_001171147&members=miR-21/590-5p&showcnc=0&shownc=0
mmu-miR-21a-5p	MIMAT0000530	mmu-miR-21	Zadh2	zinc binding alcohol dehydrogenase, domain containing 2	-0.1	http://www.targetscan.org/cgi-bin/targetscan/mmu_61/view_gene.cgi?taxid=10090&rs=NM_146090&members=miR-21/590-5p&showcnc=0&shownc=0
mmu-miR-21a-5p	MIMAT0000530	mmu-miR-21	Stk40	serine/threonine kinase 40	-0.1	http://www.targetscan.org/cgi-bin/targetscan/mmu_61/view_gene.cgi?taxid=10090&rs=NM_001145827&members=miR-21/590-5p&showcnc=0&shownc=0
mmu-miR-21a-5p	MIMAT0000530	mmu-miR-21	Rasa1	RAS p21 protein activator 1	-0.1	http://www.targetscan.org/cgi-bin/targetscan/mmu_61/view_gene.cgi?taxid=10090&rs=NM_145452&members=miR-21/590-5p&showcnc=0&shownc=0
mmu-miR-21a-5p	MIMAT0000530	mmu-miR-21	Cbx4	chromobox homolog 4 (Drosophila Pc class)	-0.1	http://www.targetscan.org/cgi-bin/targetscan/mmu_61/view_gene.cgi?taxid=10090&rs=NM_007625&members=miR-21/590-5p&showcnc=0&shownc=0
mmu-miR-21a-5p	MIMAT0000530	mmu-miR-21	Rspo2	R-spondin 2 homolog (Xenopus laevis)	-0.1	http://www.targetscan.org/cgi-bin/targetscan/mmu_61/view_gene.cgi?taxid=10090&rs=NM_172815&members=miR-21/590-5p&showcnc=0&shownc=0
mmu-miR-21a-5p	MIMAT0000530	mmu-miR-21	Bcl11b	B-cell leukemia/lymphoma 11B	-0.1	http://www.targetscan.org/cgi-bin/targetscan/mmu_61/view_gene.cgi?taxid=10090&rs=NM_001079883&members=miR-21/590-5p&showcnc=0&shownc=0
mmu-miR-21a-5p	MIMAT0000530	mmu-miR-21	Notch2	Notch gene homolog 2 (Drosophila)	-0.1	http://www.targetscan.org/cgi-bin/targetscan/mmu_61/view_gene.cgi?taxid=10090&rs=NM_010928&members=miR-21/590-5p&showcnc=0&shownc=0
mmu-miR-21a-5p	MIMAT0000530	mmu-miR-21	Ehd1	EH-domain containing 1	-0.1	http://www.targetscan.org/cgi-bin/targetscan/mmu_61/view_gene.cgi?taxid=10090&rs=NM_010119&members=miR-21/590-5p&showcnc=0&shownc=0
mmu-miR-21a-5p	MIMAT0000530	mmu-miR-21	Gng12	guanine nucleotide binding protein (G protein), gamma 12	-0.1	http://www.targetscan.org/cgi-bin/targetscan/mmu_61/view_gene.cgi?taxid=10090&rs=NM_001177556&members=miR-21/590-5p&showcnc=0&shownc=0
mmu-miR-21a-5p	MIMAT0000530	mmu-miR-21	Eif2c2	eukaryotic translation initiation factor 2C, 2	-0.1	http://www.targetscan.org/cgi-bin/targetscan/mmu_61/view_gene.cgi?taxid=10090&rs=NM_153178&members=miR-21/590-5p&showcnc=0&shownc=0
mmu-miR-21a-5p	MIMAT0000530	mmu-miR-21	Osr1	odd-skipped related 1 (Drosophila)	-0.1	http://www.targetscan.org/cgi-bin/targetscan/mmu_61/view_gene.cgi?taxid=10090&rs=NM_011859&members=miR-21/590-5p&showcnc=0&shownc=0
mmu-miR-21a-5p	MIMAT0000530	mmu-miR-21	Pik3r1	phosphatidylinositol 3-kinase, regulatory subunit, polypeptide 1 (p85 alpha)	-0.1	http://www.targetscan.org/cgi-bin/targetscan/mmu_61/view_gene.cgi?taxid=10090&rs=NM_001024955&members=miR-21/590-5p&showcnc=0&shownc=0
mmu-miR-21a-5p	MIMAT0000530	mmu-miR-21	Nfia	nuclear factor I/A	-0.1	http://www.targetscan.org/cgi-bin/targetscan/mmu_61/view_gene.cgi?taxid=10090&rs=NM_001122952&members=miR-21/590-5p&showcnc=0&shownc=0
mmu-miR-21a-5p	MIMAT0000530	mmu-miR-21	Btg2	B-cell translocation gene 2, anti-proliferative	-0.1	http://www.targetscan.org/cgi-bin/targetscan/mmu_61/view_gene.cgi?taxid=10090&rs=NM_007570&members=miR-21/590-5p&showcnc=0&shownc=0
mmu-miR-21a-5p	MIMAT0000530	mmu-miR-21	Klf6	Kruppel-like factor 6	-0.09	http://www.targetscan.org/cgi-bin/targetscan/mmu_61/view_gene.cgi?taxid=10090&rs=NM_011803&members=miR-21/590-5p&showcnc=0&shownc=0
mmu-miR-21a-5p	MIMAT0000530	mmu-miR-21	Slc7a6	solute carrier family 7 (cationic amino acid transporter, y+ system), member 6	-0.09	http://www.targetscan.org/cgi-bin/targetscan/mmu_61/view_gene.cgi?taxid=10090&rs=NM_178798&members=miR-21/590-5p&showcnc=0&shownc=0
mmu-miR-21a-5p	MIMAT0000530	mmu-miR-21	Upf1	UPF1 regulator of nonsense transcripts homolog (yeast)	-0.09	http://www.targetscan.org/cgi-bin/targetscan/mmu_61/view_gene.cgi?taxid=10090&rs=NM_001122829&members=miR-21/590-5p&showcnc=0&shownc=0
mmu-miR-21a-5p	MIMAT0000530	mmu-miR-21	A930001N09Rik	RIKEN cDNA A930001N09 gene	-0.09	http://www.targetscan.org/cgi-bin/targetscan/mmu_61/view_gene.cgi?taxid=10090&rs=NM_029870&members=miR-21/590-5p&showcnc=0&shownc=0
mmu-miR-21a-5p	MIMAT0000530	mmu-miR-21	Slc30a10	solute carrier family 30, member 10	-0.09	http://www.targetscan.org/cgi-bin/targetscan/mmu_61/view_gene.cgi?taxid=10090&rs=NM_001033286&members=miR-21/590-5p&showcnc=0&shownc=0
mmu-miR-21a-5p	MIMAT0000530	mmu-miR-21	Arhgap32	Rho GTPase activating protein 32	-0.09	http://www.targetscan.org/cgi-bin/targetscan/mmu_61/view_gene.cgi?taxid=10090&rs=NM_001195632&members=miR-21/590-5p&showcnc=0&shownc=0
mmu-miR-21a-5p	MIMAT0000530	mmu-miR-21	Cdc25a	cell division cycle 25 homolog A (S. pombe)	-0.08	http://www.targetscan.org/cgi-bin/targetscan/mmu_61/view_gene.cgi?taxid=10090&rs=NM_007658&members=miR-21/590-5p&showcnc=0&shownc=0
mmu-miR-21a-5p	MIMAT0000530	mmu-miR-21	Scn8a	sodium channel, voltage-gated, type VIII, alpha	-0.08	http://www.targetscan.org/cgi-bin/targetscan/mmu_61/view_gene.cgi?taxid=10090&rs=NM_001077499&members=miR-21/590-5p&showcnc=0&shownc=0
mmu-miR-21a-5p	MIMAT0000530	mmu-miR-21	Adra1a	adrenergic receptor, alpha 1a	-0.08	http://www.targetscan.org/cgi-bin/targetscan/mmu_61/view_gene.cgi?taxid=10090&rs=NM_013461&members=miR-21/590-5p&showcnc=0&shownc=0
mmu-miR-21a-5p	MIMAT0000530	mmu-miR-21	Lcp2	lymphocyte cytosolic protein 2	-0.08	http://www.targetscan.org/cgi-bin/targetscan/mmu_61/view_gene.cgi?taxid=10090&rs=NM_010696&members=miR-21/590-5p&showcnc=0&shownc=0
mmu-miR-21a-5p	MIMAT0000530	mmu-miR-21	Lgr4	leucine-rich repeat-containing G protein-coupled receptor 4	-0.08	http://www.targetscan.org/cgi-bin/targetscan/mmu_61/view_gene.cgi?taxid=10090&rs=NM_172671&members=miR-21/590-5p&showcnc=0&shownc=0
mmu-miR-21a-5p	MIMAT0000530	mmu-miR-21	Mbnl1	muscleblind-like 1 (Drosophila)	-0.08	http://www.targetscan.org/cgi-bin/targetscan/mmu_61/view_gene.cgi?taxid=10090&rs=NM_020007&members=miR-21/590-5p&showcnc=0&shownc=0
mmu-miR-21a-5p	MIMAT0000530	mmu-miR-21	Cdkn2aip	CDKN2A interacting protein	-0.08	http://www.targetscan.org/cgi-bin/targetscan/mmu_61/view_gene.cgi?taxid=10090&rs=NM_172407&members=miR-21/590-5p&showcnc=0&shownc=0
mmu-miR-21a-5p	MIMAT0000530	mmu-miR-21	Zcchc3	zinc finger, CCHC domain containing 3	-0.08	http://www.targetscan.org/cgi-bin/targetscan/mmu_61/view_gene.cgi?taxid=10090&rs=NM_175126&members=miR-21/590-5p&showcnc=0&shownc=0
mmu-miR-21a-5p	MIMAT0000530	mmu-miR-21	Lcorl	ligand dependent nuclear receptor corepressor-like	-0.08	http://www.targetscan.org/cgi-bin/targetscan/mmu_61/view_gene.cgi?taxid=10090&rs=NM_001163073&members=miR-21/590-5p&showcnc=0&shownc=0
mmu-miR-21a-5p	MIMAT0000530	mmu-miR-21	Bcl2	B-cell leukemia/lymphoma 2	-0.07	http://www.targetscan.org/cgi-bin/targetscan/mmu_61/view_gene.cgi?taxid=10090&rs=NM_009741&members=miR-21/590-5p&showcnc=0&shownc=0
mmu-miR-21a-5p	MIMAT0000530	mmu-miR-21	Foxp2	forkhead box P2	-0.07	http://www.targetscan.org/cgi-bin/targetscan/mmu_61/view_gene.cgi?taxid=10090&rs=NM_053242&members=miR-21/590-5p&showcnc=0&shownc=0
mmu-miR-21a-5p	MIMAT0000530	mmu-miR-21	Pag1	phosphoprotein associated with glycosphingolipid microdomains 1	-0.07	http://www.targetscan.org/cgi-bin/targetscan/mmu_61/view_gene.cgi?taxid=10090&rs=NM_001195031&members=miR-21/590-5p&showcnc=0&shownc=0
mmu-miR-21a-5p	MIMAT0000530	mmu-miR-21	Cxcl10	chemokine (C-X-C motif) ligand 10	-0.07	http://www.targetscan.org/cgi-bin/targetscan/mmu_61/view_gene.cgi?taxid=10090&rs=NM_021274&members=miR-21/590-5p&showcnc=0&shownc=0
mmu-miR-21a-5p	MIMAT0000530	mmu-miR-21	Prpf4b	PRP4 pre-mRNA processing factor 4 homolog B (yeast)	-0.07	http://www.targetscan.org/cgi-bin/targetscan/mmu_61/view_gene.cgi?taxid=10090&rs=NM_013830&members=miR-21/590-5p&showcnc=0&shownc=0
mmu-miR-21a-5p	MIMAT0000530	mmu-miR-21	Terf2	telomeric repeat binding factor 2	-0.07	http://www.targetscan.org/cgi-bin/targetscan/mmu_61/view_gene.cgi?taxid=10090&rs=NM_009353&members=miR-21/590-5p&showcnc=0&shownc=0
mmu-miR-21a-5p	MIMAT0000530	mmu-miR-21	Tgfbr2	transforming growth factor, beta receptor II	-0.06	http://www.targetscan.org/cgi-bin/targetscan/mmu_61/view_gene.cgi?taxid=10090&rs=NM_009371&members=miR-21/590-5p&showcnc=0&shownc=0
mmu-miR-21a-5p	MIMAT0000530	mmu-miR-21	Crebl2	cAMP responsive element binding protein-like 2	-0.05	http://www.targetscan.org/cgi-bin/targetscan/mmu_61/view_gene.cgi?taxid=10090&rs=NM_177687&members=miR-21/590-5p&showcnc=0&shownc=0
mmu-miR-21a-5p	MIMAT0000530	mmu-miR-21	Hipk3	homeodomain interacting protein kinase 3	>-0.05	http://www.targetscan.org/cgi-bin/targetscan/mmu_61/view_gene.cgi?taxid=10090&rs=NM_001145824&members=miR-21/590-5p&showcnc=0&shownc=0
mmu-miR-21a-5p	MIMAT0000530	mmu-miR-21	Timp3	tissue inhibitor of metalloproteinase 3	-0.05	http://www.targetscan.org/cgi-bin/targetscan/mmu_61/view_gene.cgi?taxid=10090&rs=NM_011595&members=miR-21/590-5p&showcnc=0&shownc=0
mmu-miR-21a-5p	MIMAT0000530	mmu-miR-21	Cd247	CD247 antigen	-0.05	http://www.targetscan.org/cgi-bin/targetscan/mmu_61/view_gene.cgi?taxid=10090&rs=NM_001113392&members=miR-21/590-5p&showcnc=0&shownc=0
mmu-miR-21a-5p	MIMAT0000530	mmu-miR-21	Rabgap1l	RAB GTPase activating protein 1-like	-0.05	http://www.targetscan.org/cgi-bin/targetscan/mmu_61/view_gene.cgi?taxid=10090&rs=NM_001038621&members=miR-21/590-5p&showcnc=0&shownc=0
mmu-miR-21a-5p	MIMAT0000530	mmu-miR-21	Dnaja2	DnaJ (Hsp40) homolog, subfamily A, member 2	-0.05	http://www.targetscan.org/cgi-bin/targetscan/mmu_61/view_gene.cgi?taxid=10090&rs=NM_019794&members=miR-21/590-5p&showcnc=0&shownc=0
mmu-miR-21a-5p	MIMAT0000530	mmu-miR-21	Gata2	GATA binding protein 2	-0.05	http://www.targetscan.org/cgi-bin/targetscan/mmu_61/view_gene.cgi?taxid=10090&rs=NM_008090&members=miR-21/590-5p&showcnc=0&shownc=0
mmu-miR-21a-5p	MIMAT0000530	mmu-miR-21	Dnajc16	DnaJ (Hsp40) homolog, subfamily C, member 16	-0.05	http://www.targetscan.org/cgi-bin/targetscan/mmu_61/view_gene.cgi?taxid=10090&rs=NM_172338&members=miR-21/590-5p&showcnc=0&shownc=0
mmu-miR-21a-5p	MIMAT0000530	mmu-miR-21	Kcna1	potassium voltage-gated channel, shaker-related subfamily, member 1	-0.05	http://www.targetscan.org/cgi-bin/targetscan/mmu_61/view_gene.cgi?taxid=10090&rs=NM_010595&members=miR-21/590-5p&showcnc=0&shownc=0
mmu-miR-21a-5p	MIMAT0000530	mmu-miR-21	Hrk	harakiri, BCL2 interacting protein (contains only BH3 domain)	-0.04	http://www.targetscan.org/cgi-bin/targetscan/mmu_61/view_gene.cgi?taxid=10090&rs=NM_007545&members=miR-21/590-5p&showcnc=0&shownc=0
mmu-miR-21a-5p	MIMAT0000530	mmu-miR-21	Npas3	neuronal PAS domain protein 3	-0.04	http://www.targetscan.org/cgi-bin/targetscan/mmu_61/view_gene.cgi?taxid=10090&rs=NM_013780&members=miR-21/590-5p&showcnc=0&shownc=0
mmu-miR-21a-5p	MIMAT0000530	mmu-miR-21	Dcun1d3	DCN1, defective in cullin neddylation 1, domain containing 3 (S. cerevisiae)	-0.04	http://www.targetscan.org/cgi-bin/targetscan/mmu_61/view_gene.cgi?taxid=10090&rs=NM_001163703&members=miR-21/590-5p&showcnc=0&shownc=0
mmu-miR-21a-5p	MIMAT0000530	mmu-miR-21	Nfat5	nuclear factor of activated T-cells 5	-0.04	http://www.targetscan.org/cgi-bin/targetscan/mmu_61/view_gene.cgi?taxid=10090&rs=NM_018823&members=miR-21/590-5p&showcnc=0&shownc=0
mmu-miR-21a-5p	MIMAT0000530	mmu-miR-21	Alx4	aristaless-like homeobox 4	>-0.03	http://www.targetscan.org/cgi-bin/targetscan/mmu_61/view_gene.cgi?taxid=10090&rs=NM_007442&members=miR-21/590-5p&showcnc=0&shownc=0
mmu-miR-21a-5p	MIMAT0000530	mmu-miR-21	Fbxl17	F-box and leucine-rich repeat protein 17	>-0.03	http://www.targetscan.org/cgi-bin/targetscan/mmu_61/view_gene.cgi?taxid=10090&rs=NM_015794&members=miR-21/590-5p&showcnc=0&shownc=0
mmu-miR-21a-5p	MIMAT0000530	mmu-miR-21	Iffo2	intermediate filament family orphan 2	-0.02	http://www.targetscan.org/cgi-bin/targetscan/mmu_61/view_gene.cgi?taxid=10090&rs=NM_001205173&members=miR-21/590-5p&showcnc=0&shownc=0
mmu-miR-21a-5p	MIMAT0000530	mmu-miR-21	Sec63	SEC63-like (S. cerevisiae)	>-0.02	http://www.targetscan.org/cgi-bin/targetscan/mmu_61/view_gene.cgi?taxid=10090&rs=NM_153055&members=miR-21/590-5p&showcnc=0&shownc=0
mmu-miR-21a-5p	MIMAT0000530	mmu-miR-21	2700081O15Rik	RIKEN cDNA 2700081O15 gene	>-0.02	http://www.targetscan.org/cgi-bin/targetscan/mmu_61/view_gene.cgi?taxid=10090&rs=NM_175381&members=miR-21/590-5p&showcnc=0&shownc=0
mmu-miR-21a-5p	MIMAT0000530	mmu-miR-21	Pgrmc2	progesterone receptor membrane component 2	>-0.02	http://www.targetscan.org/cgi-bin/targetscan/mmu_61/view_gene.cgi?taxid=10090&rs=NM_027558&members=miR-21/590-5p&showcnc=0&shownc=0
mmu-miR-21a-5p	MIMAT0000530	mmu-miR-21	Slc30a7	solute carrier family 30 (zinc transporter), member 7	>-0.02	http://www.targetscan.org/cgi-bin/targetscan/mmu_61/view_gene.cgi?taxid=10090&rs=NM_023214&members=miR-21/590-5p&showcnc=0&shownc=0
mmu-miR-21a-5p	MIMAT0000530	mmu-miR-21	Fam126b	family with sequence similarity 126, member B	>-0.02	http://www.targetscan.org/cgi-bin/targetscan/mmu_61/view_gene.cgi?taxid=10090&rs=NM_172513&members=miR-21/590-5p&showcnc=0&shownc=0
mmu-miR-21a-5p	MIMAT0000530	mmu-miR-21	Zfp385c	zinc finger protein 385C	>-0.02	http://www.targetscan.org/cgi-bin/targetscan/mmu_61/view_gene.cgi?taxid=10090&rs=NM_177790&members=miR-21/590-5p&showcnc=0&shownc=0
mmu-miR-21a-5p	MIMAT0000530	mmu-miR-21	Rnf152	ring finger protein 152	>-0.01	http://www.targetscan.org/cgi-bin/targetscan/mmu_61/view_gene.cgi?taxid=10090&rs=NM_001160368&members=miR-21/590-5p&showcnc=0&shownc=0
mmu-miR-21a-5p	MIMAT0000530	mmu-miR-21	Rasa2	RAS p21 protein activator 2	>-0.01	http://www.targetscan.org/cgi-bin/targetscan/mmu_61/view_gene.cgi?taxid=10090&rs=NM_053268&members=miR-21/590-5p&showcnc=0&shownc=0
mmu-miR-21a-5p	MIMAT0000530	mmu-miR-21	Pdzd2	PDZ domain containing 2	>-0.01	http://www.targetscan.org/cgi-bin/targetscan/mmu_61/view_gene.cgi?taxid=10090&rs=NM_001081064&members=miR-21/590-5p&showcnc=0&shownc=0
mmu-miR-21a-5p	MIMAT0000530	mmu-miR-21	Bcl11a	B-cell CLL/lymphoma 11A (zinc finger protein)	>-0.01	http://www.targetscan.org/cgi-bin/targetscan/mmu_61/view_gene.cgi?taxid=10090&rs=NM_001242934&members=miR-21/590-5p&showcnc=0&shownc=0
